# Supplementary material for: Necroptosis enhances ‘don’t eat me’ signal and induces macrophage extracellular traps to promote pancreatic cancer liver metastasis
Source: Nat Commun. 2024 Jul 18;15:6043. doi: 10.1038/s41467-024-50450-6 (PMC11258255; doi:10.1038/s41467-024-50450-6)
Supplement: Supplementary file 4 — Source data [file 41467_2024_50450_MOESM4_ESM.xlsx]

## Sheet: Fig.1j
			Lane No.	Total Blot Volume
				RIPK1	p-RIPK1(Ser166)	RIPK3	p-RIPK3(Ser227)	MLKL	p-MLKL(T357/S358/S360)	GAPDH
			lane1	22816.4	11923.2	34107.4	7803.54	27539.1	10373.2	15679.4
			lane2	18093.2	13009	29834.9	16040.4	18698.3	7376.69	15544.7
			lane3	17521.7	10663.6	27589.6	14313.1	30724.1	8815.28	14226.9
			lane4	20045.7	11136	19019.6	8859.08	12356.1	6932.7	15717.3
			lane5	16948.4	9140.38	16010.1	6668.26	23790.5	4168.62	12861.7
			lane6	35262.4	11680.8	26316.1	6902.83	11019.1	5966.15	13957.1
			lane7	21467.6	10728.8	22188.9	6068.54	26251.1	10782.3	13595.8
			lane8	17750.1	11328.6	27047.7	9255.55	50317.8	16499.5	10373.6
			lane9	20502.8	12270	16858.9	8863.28	36975.6	11368	14234.3
			lane10	19166.8	10570	10431.2	15201.3	50379	19844.8	15535.1
			lane11	18582.7	12580	5760.09	17164	44668.2	14237.6	12282.4
			lane12	19785.2	13329	33849.2	20226	40124.3	23053.2	14678.4
			Lane No.	Adj. blots Volume(to GAPDH)
				RIPK1	p-RIPK1(Ser166)	RIPK3	p-RIPK3(Ser227)	MLKL	p-MLKL(T357/S358/S360)
			lane1	1.45519	0.760442	2.1753	0.497695	1.75639	0.661584
			lane2	1.16395	0.836876	1.9193	1.03189	1.20287	0.474548
			lane3	1.23159	0.749534	1.93925	1.00606	2.15958	0.61962
			lane4	1.27539	0.708514	1.2101	0.56365	0.786144	0.441086
			lane5	1.31774	0.710667	1.24479	0.518459	1.84972	0.324111
			lane6	2.52649	0.83691	1.8855	0.494575	0.789498	0.427463
			lane7	1.57899	0.789125	1.63204	0.446354	1.93083	0.793062
			lane8	1.71108	1.09205	2.60735	0.89222	4.85056	1.59052
			lane9	1.44039	0.862001	1.18439	0.622672	2.59765	0.798639
			lane10	1.23378	0.680394	0.67146	0.978513	3.24292	1.27742
			lane11	1.51296	1.02423	0.468972	1.39745	3.63678	1.15919
			lane12	1.34791	0.908067	2.30606	1.37794	2.73357	1.57056

## Sheet: Fig.2a
	Fig2a. PDO volume
		T1M0-PDO+PBS						T1M1-PDO+PBS						T1M1-PDO+Nec-1						T1M1-PDO+GSK872						T1M1-PDO+GW
	Sample	P1-PDO	P2-PDO	P3-PDO	P4-PDO	P5-PDO	P6-PDO	P7-PDO	P8-PDO	P9-PDO	P10-PDO	P11-PDO	P12-PDO	P7-PDO	P8-PDO	P9-PDO	P10-PDO	P11-PDO	P12-PDO	P7-PDO	P8-PDO	P9-PDO	P10-PDO	P11-PDO	P12-PDO	P7-PDO	P8-PDO	P9-PDO	P10-PDO	P11-PDO	P12-PDO
	24h(intital time)	1	1	1	1	1	1	1	1	1	1	1	1	1	1	1	1	1	1	1	1	1	1	1	1	1	1	1	1	1	1
	48h	2.42582	2.11	2.74991	3.623	3.13	2.44	1.2839	1.453	1.406	1.54	1.761	1.49	1.31076	1.24	1.421	1.354	1.845	1.53	1.19204	1.552	1.473	1.643	1.354	1.59	2.29914	2.14	2.084	2.394	2.55	2.153
	72h	5.83024	5.323	6.35288	4.895	5.46	6.867	2.3441	3.1643	2.0535	2.984	2.57	2.994	2.5271	2.31	3.01	3.543	3.23	2.956	2.82616	3.463	3.25	3.74	3.195	3.256	5.15288	4.465	5.8	4.55	5.593	5.1436
	96h	11.4285	10.532	11.8579	9.88	9.43	11.153	4.29751	4.835	3.6642	4.354	4.99	4.683	4.6017	4.435	5.1	5.483	5.464	5.53	4.43707	6.599	4.443	5.383	4.772	5.48	10.9858	8.842	9.6421	8.38845	10.3143	9.7823

## Sheet: Fig.2d
	Fig 2d. Cell viability(%)
		OE-Vector			OE-MLKL			OE-Vector+Nec-1			OE-MLKL+Nec-1			OE-Vector+GSK-872			OE-MLKL+GSK-872			OE-Vector+GW			OE-MLKL+GW
		exp1	exp2	exp3	exp1	exp2	exp3	exp1	exp2	exp3	exp1	exp2	exp3	exp1	exp2	exp3	exp1	exp2	exp3	exp1	exp2	exp3	exp1	exp2	exp3
	PANC-1	94.68	92.8	88.1	56.3	53.5	52.5	85.2	91.8	84.1	63.3	52.5	54.3	91.68	87.8	82.1	51.4	56.8	65.3	90.8	92.5	83.6	14.12	17.45	16.6
	AsPC-1	92.85	96.53	89.51	59.32	60.34	54.3	94.5	95.3	90.6	61.3	57.3	64.2	94.3	92.5	88.5	56.3	51.8	62.5	91.4	93.5	88.7	89.6	82	87.4

## Sheet: Fig.2e
	Fig 2e. Quantification of ATP level in supernatant.
	ATP ( nM)	OE-Vector			OE-MLKL			OE-Vector+Nec-1			OE-MLKL+Nec-1			OE-Vector+GSK-872			OE-MLKL+GSK-872			OE-Vector+GW			OE-MLKL+GW
		exp1	exp2	exp3	exp1	exp2	exp3	exp1	exp2	exp3	exp1	exp2	exp3	exp1	exp2	exp3	exp1	exp2	exp3	exp1	exp2	exp3	exp1	exp2	exp3
	PANC-1	4.68	5.8	3.8	32.1	38.4	36.3	5.34	3.64	6.01	33.3	37.2	31.5	6.45	5.32	2.84	33.43	30.54	37.3	5.3	4.9	6.2	7.2	8.5	6.2
	AsPC-1	4.2	5.5	5.68	41.8	42.2	36.4	6.4	4.43	5.1	38.3	41.2	37.5	6.5	5.7	4.2	33.4	35.6	35.3	6.6	6.3	5	6.9	8.1	7.4

## Sheet: Fig.2f
	Fig 2f. HMGB1 level
		OE-Vector			OE-MLKL			OE-Vector+Nec-1			OE-MLKL+Nec-1			OE-Vector+GSK-872			OE-MLKL+GSK-872			OE-Vector+GW			OE-MLKL+GW
		exp1	exp2	exp3	exp1	exp2	exp3	exp1	exp2	exp3	exp1	exp2	exp3	exp1	exp2	exp3	exp1	exp2	exp3	exp1	exp2	exp3	exp1	exp2	exp3
	PANC-1	2.68	3.1	3.6	15.1	18.4	20.4	5.34	3.64	3.31	15.1	21.5	16.3	3.6	5.3	3.8	22.8	19.4	17.3	3.8	4.2	3.48	4.3	4.2	5.8
	AsPC-1	4.18	3.8	3.7	16.1	20.4	21.6	5.4	6.48	3.7	17.4	20.4	21.5	5.6	4.82	4.11	20.1	16.9	18.3	3.5	4.6	4.8	4.8	5.3	5.73

## Sheet: Fig.2h
	Fig. 2h. Quantification of necrosis of 3D tumor spheroids
		OE-Vector			OE-MLKL			OE-Vector+Nec-1			OE-MLKL+Nec-1			OE-Vector+GSK-872			OE-MLKL+GSK-872			OE-Vector+GW			OE-MLKL+GW
		exp1	exp2	exp3	exp1	exp2	exp3	exp1	exp2	exp3	exp1	exp2	exp3	exp1	exp2	exp3	exp1	exp2	exp3	exp1	exp2	exp3	exp1	exp2	exp3
	PANC-1	10.23	16.42	13.85	50.07	45.34	48.23	17.63	12.4	15.34	44.29	48.96	47.59	10.76	11.95	16.43	44.29	47.92	43.29	12.72	17.53	15.3	14.12	17.45	16.6
	AsPC-1	11.38	13.3	10.87	39.82	44.73	37.84	12.3	9.9	13.23	38.64	39.8	43.34	14.4	14.74	10.24	38.09	45.31	35.6	11.99	14.32	15.59	13.65	16.32	11.3

## Sheet: Fig.3d
	Fig.3d the tumour spheriod growth assay
		Time	PANC-1-OE-Vector + DMSO			PANC-1-OE-MLKL + DMSO			PANC-1-OE-Vector + GW			PANC-1-OE-MLKL + GW
			exp1	exp2	exp3	exp1	exp2	exp3	exp1	exp2	exp3	exp1	exp2	exp3
	area/pixels^2	24h	22372	24840	26155	112956	12603	14583	22395	21429	23873	20422	23690	21283
		48h	31097.1	28317.6	33565.9	136677	14367.4	15895.5	29337.5	27643.4	29125.1	25119.1	28428	25326.8
		72h	40269.6	44463.6	44463.5	154750	18652.4	23478.6	36503.8	36429.3	43210.1	33287.9	39562.3	39373.6
		96h	58167.2	59367.6	63295.1	237208	25332	26978.6	55091.7	48215.2	59921.2	49012.8	57092.9	48950.9
	normalized to the initial time	24h	1	1	1	1	1	1	1	1	1	1	1	1
		48h	1.39	1.14	1.28334	1.21	1.14	1.09	1.31	1.29	1.22	1.23	1.2	1.19
		72h	1.8	1.79	1.7	1.37	1.48	1.61	1.63	1.7	1.81	1.63	1.67	1.85
		96h	2.6	2.39	2.42	2.1	2.01	1.85	2.46	2.25	2.51	2.4	2.41	2.3
		Time	ASPC-1-OE-Vector + DMSO			ASPC-1-OE-MLKL + DMSO			ASPC-1-OE-Vector + GW			ASPC-1-OE-MLKL + GW
			exp1	exp2	exp3	exp1	exp2	exp3	exp1	exp2	exp3	exp1	exp2	exp3
	area/pixels^2	24h	26979	21239	23432	7120	9138	8782	22253	23895	25341	24953	23134	25770
		48h	33723.8	25062	32101.8	8045.6	10874.2	9396.74	29819	27718.2	32436.5	29195	30768.2	33243.3
		72h	45864.3	38017.8	42177.6	10537.6	13524.2	11504.4	37385	40621.5	42319.5	39450.7	37708.4	43035.9
		96h	62591.3	55646.2	59048.6	15379.2	17270.8	17081	49179.1	59737.5	62338.9	57142.4	50200.8	61332.6
	normalized to the initial time	24h	1	1	1	1	1	1	1	1	1	1	1	1
		48h	1.25	1.18	1.37	1.13	1.19	1.07	1.34	1.16	1.28	1.17	1.33	1.29
		72h	1.7	1.79	1.8	1.48	1.48	1.31	1.68	1.7	1.67	1.581	1.63	1.67
		96h	2.32	2.62	2.52	2.16	1.89	1.945	2.21	2.5	2.46	2.29	2.17	2.38

## Sheet: Fig.3e
		Fig.3e Biofluorescence values of liver metastasis model
			NOD-SCID-OE-Vector					NOD-SCID-OE-MLKL					C57BL/6-OE-Vector					C57BL/6-OE-MLKL
			#1	#2	#3	#4	#5	#1	#2	#3	#4	#5	#1	#2	#3	#4	#5	#1	#2	#3	#4	#5
		Spleen node	1710000000	1610000000	2110000000	1371000000	1310000000	300000000	570100000	401000000	340000000	512000000	2010000000	2210000000	1341000000	1471000000	1810000000	320000000	540000000	601000000	380000000	792000000
		liver metastasis	513000000	353000000	713000000	763000000	853000000	572000000	772000000	1320000000	1120000000	404200000	465000000	575000000	486000000	863000000	415000000	2490000000	1570000000	1420000000	2190000000	2170000000

## Sheet: Fig.3g
	Fig.3g. Biofluorescence values of liver metastasis model
		OE-Vector+Saline					OE-MLKL+Saline					OE-Vector+GW					OE-MLKL+GW					OE-Vector+Clophosome					OE-MLKL+Clophosome
		#1	#2	#3	#4	#5	#1	#2	#3	#4	#5	#1	#2	#3	#4	#5	#1	#2	#3	#4	#5	#1	#2	#3	#4	#5	#1	#2	#3	#4	#5
	liver metastasis	245000000	620000000	356000000	703000000	525000000	1520000000	2070000000	2020000000	2190000000	1870000000	740000000	285000000	416000000	963000000	635000000	1300000000	897000000	372000000	429000000	687000000	905000000	715000000	386000000	523000000	675000000	589000000	1100000000	930000000	610000000	777000000
	Spleen node	3110000000	1910000000	2410000000	1771000000	2700000000	600000000	1010000000	701000000	440000000	330000000	2510000000	2100000000	1941000000	2500000000	3300000000	780000000	430000000	551000000	1340000000	842000000	2400000000	3050000000	2100000000	1800000000	3100000000	420000000	504000000	871000000	984000000	640000000

## Sheet: Fig.3i
	Fig.3i. C57BL/6 orthotopic model
		C57BL/6-OE-Vector					C57BL/6-OE-MLKL
		#1	#2	#3	#4	#5	#1	#2	#3	#4	#5
	orthotopic tumor volume/mm^3	1378.79	1659.2	1760.8	1869.06	1922.29	800.913	584.075	423.171	859.433	568.085
	orthotopic tumor weight/g	1.352	1.594	1.732	1.813	1.895	0.781	0.574	0.432	0.849	0.561
	liver metastasis	Y	N	N	N	N	Y	Y	Y	Y	Y

[truncated: 102 more sheets: Fig.3j, Fig.4j, Fig.5a, Fig.5b, Fig.5c, Fig.5d, Fig.5e, Fig.5f, Fig.5g, Fig.5i, Fig.5j, Fig.5k, Fig.5l, Fig.5m, Fig.6a, Fig.6b, Fig.6d, Fig.6e, Fig.6f, Fig.6g …]
